# Supplementary material for: The pupillary light response as a physiological index of aphantasia, sensory and phenomenological imagery strength
Source: eLife. 2022 Mar 31;11:e72484. doi: 10.7554/eLife.72484 (PMC9018072; doi:10.7554/eLife.72484)
Supplement: Figure 1—source code 1. — Source code file 1 provides the r code for the LME used to analyse the vividness data in Figure 1D. [file elife-72484-fig1-code1.zip]

Archive with 1 entries (1 files):
- LME_r_code_pupil_vividness.rtf
